# Supplementary material for: Single-Nucleus Transcriptional Profiling Revealed Cell Diversity and Albino Mutation Mechanism in the Skin of Channa argus
Source: Int J Mol Sci. 2026 Jan 20;27(2):1023. doi: 10.3390/ijms27021023 (PMC12841621; doi:10.3390/ijms27021023)
Supplement: Supplementary file 1 [file ijms-27-01023-s001.zip]

Archive with 1 entries (1 files):
- ijms-4070565-supplementary.pdf
